# Supplementary material for: Intermittent Fasting Attenuates Metabolic-Dysfunction-Associated Steatohepatitis by Enhancing the Hepatic Autophagy–Lysosome Pathway
Source: Nutrients. 2023 Oct 27;15(21):4574. doi: 10.3390/nu15214574 (PMC10649202; doi:10.3390/nu15214574)
Supplement: Supplementary file 1 [file nutrients-15-04574-s001.zip]

Archive with 1 entries (1 files):
- nutrients-2688250-supplementary.pdf
